# Supplementary material for: A Novel Cr2O3/MnO2-x Electrode for Lithium-Oxygen Batteries with Low Charge Voltage and High Energy Efficiency
Source: Front Chem. 2021 Feb 1;9:646218. doi: 10.3389/fchem.2021.646218 (PMC7958876; doi:10.3389/fchem.2021.646218)
Supplement: Supplementary file 1 [file datasheet1.zip]

Archive with 7 entries (6 files):
- ╠ß╜╗═╝╞1⁄4/═╝-4-REVISE.jpg
- ╠ß╜╗═╝╞1⁄4/═╝-5.jpg
- ╠ß╜╗═╝╞1⁄4/═╝-6.jpg
- ╠ß╜╗═╝╞1⁄4/═╝1.jpg
- ╠ß╜╗═╝╞1⁄4/═╝2.jpg
- ╠ß╜╗═╝╞1⁄4/═╝3.jpg
- ╠ß╜╗═╝╞1⁄4/
